# Supplementary material for: Comparative Proteomic Analysis of Non-Bleached and Bleached Fragments of the Hydrocoral Millepora complanata Reveals Stress Response Signatures Following the 2015–2016 ENSO Event in the Mexican Caribbean
Source: Biology (Basel). 2025 Aug 13;14(8):1042. doi: 10.3390/biology14081042 (PMC12383311; doi:10.3390/biology14081042)
Supplement: Supplementary file 1 [file biology-14-01042-s001.zip]

Archive with 6 entries (6 files):
- biology-3763541-Supplementary information Figure S4 and Table S2-edited.pdf
- biology-3763541-Supplementary information Figures S1, S2 and S3-edited.pdf
- biology-3763541-Supplementary information Figures S5-S8-edited.pdf
- Supplementary Information, FASTA files.fasta
- Supplementary Table S1.xlsx
- uniprot-Millepora-2022.09.09-Database.fasta
