# Supplementary material for: Comparative Proteomic Analysis of Non-Bleached and Bleached Fragments of the Hydrocoral Millepora complanata Reveals Stress Response Signatures Following the 2015–2016 ENSO Event in the Mexican Caribbean
Source: Biology (Basel). 2025 Aug 13;14(8):1042. doi: 10.3390/biology14081042 (PMC12383311; doi:10.3390/biology14081042)
Supplement: Supplementary file 1 [file biology-14-01042-s001.zip › Supplementary Table S1.xlsx]

## Sheet: Supplementary  Table S1
No.	Protein name	Accesion number	Alternate ID	Molecular weight	Fisher's Exact Test (corrected p-value)	VIP score	log2fold_change	effect size
1	ACTB protein OS=Pocillopora damicornis OX=46731 GN=pdam_00019357 PE=3 SV=1	A0A3M6UP43	pdam_00019357	42 kDa	< 0.00010	0.283614	0.184245	0.5179
2	Actin OS=Pocillopora damicornis OX=46731 GN=pdam_00019358 PE=3 SV=1	A0A3M6UP81	pdam_00019358	42 kDa	0.0061	0.251605	0.0165097	0.0439
3	Actin OS=Pocillopora damicornis OX=46731 GN=pdam_00018247 PE=3 SV=1	A0A3M6UH97	pdam_00018247	56 kDa	0.055	1.73484	-0.313943	-0.3848
4	Calmodulin OS=Pocillopora damicornis OX=46731 GN=pdam_00011428 PE=3 SV=1	A0A3M6USF3	pdam_00011428	12 kDa	< 0.00010	0.676832	-1.7016	-0.7136
5	Histone H4 OS=Pocillopora damicornis OX=46731 GN=pdam_00006497 PE=3 SV=1	A0A3M6UZ06	pdam_00006497	11 kDa	< 0.00010	1.05537	-1.11608	-0.7419
6	Allograft inflammatory factor 1 OS=Pocillopora damicornis OX=46731 GN=pdam_00009428 PE=4 SV=1	A0A3M6TLA1	pdam_00009428	14 kDa	0.0027	0.63542	-1.55927	-0.6555
7	Heat shock protein 70 OS=Pocillopora damicornis OX=46731 PE=2 SV=1	Q5FB18		74 kDa	0.066	0.800509	0.417413	0.1967
8	Ubiquitin-60S ribosomal protein L40 OS=Acropora millepora OX=45264 PE=2 SV=1	Q93116		15 kDa	0.00045	2.30014	-1.79367	-1.1759
9	Thioredoxin domain-containing protein OS=Pocillopora damicornis OX=46731 GN=pdam_00009062 PE=3 SV=1	A0A3M6T9K8	pdam_00009062	24 kDa	0.3	2.34331	-1.49382	-0.7799
10	Tubulin beta chain (Fragment) OS=Pocillopora damicornis OX=46731 GN=pdam_00011862 PE=3 SV=1	A0A3M6TMY2	pdam_00011862	17 kDa	0.046	1.13048	-1.26831	-0.5705
11	Histone H2B OS=Pocillopora damicornis OX=46731 GN=pdam_00006498 PE=3 SV=1	A0A3M6THD8	pdam_00006498	14 kDa	0.00063	1.81322	-2.13457	-1.0012
12	Rab GDP dissociation inhibitor OS=Pocillopora damicornis OX=46731 GN=pdam_00014019 PE=3 SV=1	A0A3M6V078	pdam_00014019	47 kDa	0.48	0.553026
13	Heat shock protein 60 OS=Pocillopora damicornis OX=46731 GN=pdam_00005769 PE=3 SV=1	A0A3M6UV95	pdam_00005769	63 kDa	0.18	0.684918
14	Glutamate dehydrogenase OS=Pocillopora damicornis OX=46731 GN=pdam_00010910 PE=3 SV=1	A0A3M6TAE4	pdam_00010910	50 kDa	0.2	0.592274
15	SH3 domain-containing protein OS=Pocillopora damicornis OX=46731 GN=pdam_00000609 PE=3 SV=1	A0A3M6TY45	pdam_00000609	92 kDa	0.38	0.611014
16	Histone H3 OS=Pocillopora damicornis OX=46731 GN=pdam_00007057 PE=3 SV=1	A0A3M6T926	pdam_00007057	15 kDa	0.54	0.632722	-6.35496	-1.1167
17	Microtubule-associated proteins 1A/1B light chain 3C-like OS=Pocillopora damicornis OX=46731 GN=pdam_00002824 PE=3 SV=1	A0A3M6U8T6	pdam_00002824	15 kDa	0.0012	3.26523	-2.49401	-0.8054
18	Protein disulfide-isomerase OS=Pocillopora damicornis OX=46731 GN=pdam_00007731 PE=3 SV=1	A0A3M6V013	pdam_00007731	37 kDa	0.025	1.21403	-1.52428	-0.5419
19	PRKG1_interact domain-containing protein OS=Pocillopora damicornis OX=46731 GN=pdam_00002700 PE=4 SV=1	A0A3M6TTF0	pdam_00002700	14 kDa	0.061	0.651368	-4.83595	-0.9043
20	Methionine adenosyltransferase (Fragment) OS=Pocillopora damicornis OX=46731 GN=pdam_00025381 PE=3 SV=1	A0A3M6TBN4	pdam_00025381	9 kDa	0.00067	1.86282
21	Tubulin alpha chain (Fragment) OS=Pocillopora damicornis OX=46731 GN=pdam_00010236 PE=3 SV=1	A0A3M6TAX7	pdam_00010236	99 kDa	0.13	0.610976	-0.246278	-0.121
22	Protein disulfide-isomerase OS=Pocillopora damicornis OX=46731 GN=pdam_00000763 PE=3 SV=1	A0A3M6TV91	pdam_00000763	56 kDa	0.44	0.996764	-2.1662	-0.6721
23	Calmodulin OS=Pocillopora damicornis OX=46731 GN=pdam_00013116 PE=3 SV=1	A0A3M6TW34	pdam_00013116	19 kDa	0.061	0.695337
24	Heat shock 70 kDa protein cognate 5 OS=Pocillopora damicornis OX=46731 GN=pdam_00002141 PE=3 SV=1	A0A3M6U177	pdam_00002141	71 kDa	0.43	0.338753	-3.151	-0.6242
25	F5/8 type C domain-containing protein OS=Pocillopora damicornis OX=46731 GN=pdam_00010919 PE=3 SV=1	A0A3M6TA43	pdam_00010919	2261 kDa	0.021	0.712935	-3.83313	-0.732
26	Heat shock protein 70 OS=Pocillopora damicornis OX=46731 GN=pdam_00014847 PE=3 SV=1	A0A3M6UCS2	pdam_00014847	75 kDa	0.026	1.33209
27	Myosin motor domain-containing protein OS=Pocillopora damicornis OX=46731 GN=pdam_00005731 PE=3 SV=1	A0A3M6UZZ8	pdam_00005731	228 kDa	0.62	0.606442	4.84429	0.5668
28	Deleted in malignant brain tumors 1 protein-like OS=Pocillopora damicornis OX=46731 GN=pdam_00020575 PE=4 SV=1	A0A3M6V3A1	pdam_00020575	130 kDa	0.16	1.3002	-0.910278	-0.3604
29	Thioredoxin domain-containing protein OS=Pocillopora damicornis OX=46731 GN=pdam_00017443 PE=3 SV=1	A0A3M6U7L4	pdam_00017443	22 kDa	0.35	1.33377	2.26317	0.6057
30	Collagen alpha chain (Fragment) OS=Acropora millepora OX=45264 PE=1 SV=1	B8V7R6		88 kDa	0.0024	0.733353	-3.22111	-0.4818
31	Myosin regulatory light chain ef-hand protein OS=Pocillopora damicornis OX=46731 GN=pdam_00023090 PE=4 SV=1	A0A3M6UI41	pdam_00023090	15 kDa	0.026	0.717897	-0.960383	-0.214
32	Anoctamin OS=Pocillopora damicornis OX=46731 GN=pdam_00008746 PE=3 SV=1	A0A3M6UA15	pdam_00008746	544 kDa	0.094	0.352028
33	Agrin OS=Pocillopora damicornis OX=46731 GN=pdam_00018672 PE=3 SV=1	A0A3M6UMQ2	pdam_00018672	1592 kDa	0.62	0.836022
34	Serine/threonine-protein kinase TOR OS=Pocillopora damicornis OX=46731 GN=pdam_00009963 PE=3 SV=1	A0A3M6UZI7	pdam_00009963	272 kDa	0.43	0.234123	2.4533	0.6923
35	Talin-1 OS=Pocillopora damicornis OX=46731 GN=pdam_00014226 PE=4 SV=1	A0A3M6UGJ7	pdam_00014226	267 kDa	0.16	1.4353
36	ATP synthase subunit beta OS=Pocillopora damicornis OX=46731 GN=pdam_00005794 PE=3 SV=1	A0A3M6UVD6	pdam_00005794	58 kDa	0.57	0.848932
37	HATPase_c domain-containing protein OS=Pocillopora damicornis OX=46731 GN=pdam_00012456 PE=3 SV=1	A0A3M6TBK7	pdam_00012456	102 kDa	0.42	0.152684
38	Myosin_tail_1 domain-containing protein OS=Pocillopora damicornis OX=46731 GN=pdam_00001018 PE=4 SV=1	A0A3M6T619	pdam_00001018	322 kDa	0.6	0.610233
39	PX domain-containing protein OS=Pocillopora damicornis OX=46731 GN=pdam_00022298 PE=3 SV=1	A0A3M6TEA6	pdam_00022298	39 kDa	0.3	0.673371	2.52426	0.6118
40	ZP domain-containing protein OS=Pocillopora damicornis OX=46731 GN=pdam_00002625 PE=4 SV=1	A0A3M6U3D9	pdam_00002625	39 kDa	0.093	0.925264	-2.95808	-0.4818
41	EGF-like domain-containing protein OS=Pocillopora damicornis OX=46731 GN=pdam_00020418 PE=4 SV=1	A0A3M6TMG9	pdam_00020418	102 kDa	0.048	0.710385
42	Glucose-6-phosphate isomerase OS=Pocillopora damicornis OX=46731 GN=pdam_00004838 PE=3 SV=1	A0A3M6U946	pdam_00004838	158 kDa	0.25	0.782662
43	Endothelin-converting enzyme 1 OS=Pocillopora damicornis OX=46731 GN=pdam_00004751 PE=4 SV=1	A0A3M6UE65	pdam_00004751	278 kDa	0.6	0.775776
44	CCDC66 domain-containing protein OS=Pocillopora damicornis OX=46731 GN=pdam_00006038 PE=4 SV=1	A0A3M6TSU5	pdam_00006038	96 kDa	0.43	0.234123
45	Radial spoke head protein 4 A (Fragment) OS=Pocillopora damicornis OX=46731 GN=pdam_00023511 PE=4 SV=1	A0A3M6UUI2	pdam_00023511	59 kDa	0.16	0.689591
46	G_PROTEIN_RECEP_F1_2 domain-containing protein OS=Pocillopora damicornis OX=46731 GN=pdam_00007455 PE=3 SV=1	A0A3M6UNL6	pdam_00007455	37 kDa	0.42	0.76322
47	beta-N-acetylhexosaminidase OS=Pocillopora damicornis OX=46731 GN=pdam_00011800 PE=3 SV=1	A0A3M6U295	pdam_00011800	134 kDa	0.57	0.570819
48	Gamma-glutamyltranspeptidase 1 OS=Pocillopora damicornis OX=46731 GN=pdam_00021829 PE=4 SV=1	A0A3M6UZ92	pdam_00021829	123 kDa	0.25	0.879802
49	Lysosome membrane protein 2 OS=Pocillopora damicornis OX=46731 GN=pdam_00018372 PE=3 SV=1	A0A3M6V131	pdam_00018372	122 kDa	0.38	0.587621
50	HEPN domain-containing protein OS=Pocillopora damicornis OX=46731 GN=pdam_00016577 PE=4 SV=1	A0A3M6TGQ4	pdam_00016577	421 kDa	0.43	0.671709
51	Cell division control protein 42 homolog OS=Pocillopora damicornis OX=46731 GN=pdam_00020553 PE=3 SV=1	A0A3M6UBV6	pdam_00020553	21 kDa	0.57	0.572933	4.45153	0.8021
52	Peptidyl-prolyl cis-trans isomerase OS=Pocillopora damicornis OX=46731 GN=pdam_00014263 PE=3 SV=1	A0A3M6UIN0	pdam_00014263	18 kDa	0.004	1.26764	3.29989	0.4965
53	Ras-related protein Rab-1A (Fragment) OS=Pocillopora damicornis OX=46731 GN=pdam_00016980 PE=4 SV=1	A0A3M6U070	pdam_00016980	25 kDa	0.038	0.357801	4.35305	0.7784
54	DUF3715 domain-containing protein OS=Pocillopora damicornis OX=46731 GN=pdam_00007494 PE=3 SV=1	A0A3M6TH31	pdam_00007494	437 kDa	0.0088	1.25513	2.89067	0.5847
55	EGF-like domain-containing protein OS=Pocillopora damicornis OX=46731 GN=pdam_00000548 PE=4 SV=1	A0A3M6TYF4	pdam_00000548	198 kDa	0.62	1.00529	-3.69632	-0.4818
56	RB11A protein (Fragment) OS=Pocillopora damicornis OX=46731 GN=pdam_00011224 PE=4 SV=1	A0A3M6U6N0	pdam_00011224	16 kDa	0.3	1.1059
57	Amino acid transporter OS=Pocillopora damicornis OX=46731 GN=pdam_00001810 PE=4 SV=1	A0A3M6TNM3	pdam_00001810	181 kDa	0.6	0.708577	-3.22111	-0.4818
58	G_PROTEIN_RECEP_F2_4 domain-containing protein OS=Pocillopora damicornis OX=46731 GN=pdam_00018939 PE=4 SV=1	A0A3M6UNJ1	pdam_00018939	132 kDa	0.026	0.717897
59	Uncharacterized skeletal organic matrix protein 3 (Fragment) OS=Acropora millepora OX=45264 PE=1 SV=1	B8RJM0		47 kDa	0.57	0.309604
60	Aldedh domain-containing protein OS=Pocillopora damicornis OX=46731 GN=pdam_00012855 PE=3 SV=1	A0A3M6UUA9	pdam_00012855	58 kDa	0.16	0.689591	4.35305	0.7684
61	B(0,+)-type amino acid transporter 1 OS=Pocillopora damicornis OX=46731 GN=pdam_00013416 PE=4 SV=1	A0A3M6UX14	pdam_00013416	96 kDa	0.0088	1.25513	5.62377	0.6237
62	Hcy-binding domain-containing protein (Fragment) OS=Pocillopora damicornis OX=46731 GN=pdam_00023084 PE=4 SV=1	A0A3M6UII3	pdam_00023084	64 kDa	0.043	1.27997	4.06908	0.8106
63	Fibrocystin-L OS=Pocillopora damicornis OX=46731 GN=pdam_00019486 PE=4 SV=1	A0A3M6UHX3	pdam_00019486	719 kDa	0.019	1.23978	5.10712	0.6551
64	RZ-type domain-containing protein OS=Pocillopora damicornis OX=46731 GN=pdam_00007850 PE=4 SV=1	A0A3M6TXJ4	pdam_00007850	600 kDa	0.094	1.25949	-2.63615	-0.4818
65	WD repeat-containing protein 11 OS=Pocillopora damicornis OX=46731 GN=pdam_00004997 PE=4 SV=1	A0A3M6UW24	pdam_00004997	141 kDa	0.088	0.701255	-3.69632	-0.4818
66	G_PROTEIN_RECEP_F1_2 domain-containing protein OS=Pocillopora damicornis OX=46731 GN=pdam_00008772 PE=3 SV=1	A0A3M6UA83	pdam_00008772	75 kDa	0.3	1.1059
67	phosphopyruvate hydratase OS=Pocillopora damicornis OX=46731 GN=pdam_00014587 PE=3 SV=1	A0A3M6UH98	pdam_00014587	37 kDa	0.043	1.21818	3.71518	0.8544
68	Serine protease OS=Pocillopora damicornis OX=46731 GN=pdam_00012003 PE=3 SV=1	A0A3M6TI10	pdam_00012003	64 kDa	0.57	0.21796
69	ADP-ribosylation factor OS=Pocillopora damicornis OX=46731 GN=pdam_00012601 PE=4 SV=1	A0A3M6U169	pdam_00012601	23 kDa	0.043	1.20245	3.79383	0.7108
70	G_PROTEIN_RECEP_F1_2 domain-containing protein (Fragment) OS=Pocillopora damicornis OX=46731 GN=pdam_00003150 PE=3 SV=1	A0A3M6UAY0	pdam_00003150	70 kDa	0.16	0.689591
71	Calreticulin OS=Pocillopora damicornis OX=46731 GN=pdam_00005910 PE=3 SV=1	A0A3M6TB88	pdam_00005910	51 kDa	0.094	1.18091	3.35305	0.7684
72	Ras-related protein Rab-2A OS=Pocillopora damicornis OX=46731 GN=pdam_00004645 PE=4 SV=1	A0A3M6UCJ4	pdam_00004645	29 kDa	0.043	1.98083	4.99011	0.837
73	X-linked retinitis pigmentosa GTPase regulator OS=Pocillopora damicornis OX=46731 GN=pdam_00018734 PE=4 SV=1	A0A3M6UPS8	pdam_00018734	93 kDa	0.43	0.531874
74	UBC core domain-containing protein OS=Pocillopora damicornis OX=46731 GN=pdam_00010941 PE=3 SV=1	A0A3M6UGY3	pdam_00010941	17 kDa	0.094	1.18091	3.35305	0.7684
75	R3H domain-containing protein (Fragment) OS=Pocillopora damicornis OX=46731 GN=pdam_00011967 PE=4 SV=1	A0A3M6UKT4	pdam_00011967	56 kDa	0.3	1.1059	-3.69632	-0.4818
76	VWFA domain-containing protein OS=Pocillopora damicornis OX=46731 GN=pdam_00003032 PE=4 SV=1	A0A3M6U7G3	pdam_00003032	154 kDa	0.16	0.689591
77	CCR4-NOT transcription complex subunit 1 OS=Pocillopora damicornis OX=46731 GN=pdam_00019776 PE=3 SV=1	A0A3M6T4M6	pdam_00019776	278 kDa	0.094	1.34367	5.94279	0.668
78	t-SNARE coiled-coil homology domain-containing protein OS=Pocillopora damicornis OX=46731 GN=pdam_00013421 PE=3 SV=1	A0A3M6UWF9	pdam_00013421	36 kDa	0.43	0.370801
79	Major vault protein OS=Pocillopora damicornis OX=46731 GN=pdam_00016924 PE=4 SV=1	A0A3M6UKT7	pdam_00016924	100 kDa	0.21	0.580945
80	Protein TSSC4 OS=Pocillopora damicornis OX=46731 GN=pdam_00011408 PE=4 SV=1	A0A3M6T732	pdam_00011408	34 kDa	0.21	0.704868
81	Actin-related protein 3 OS=Pocillopora damicornis OX=46731 GN=pdam_00012625 PE=3 SV=1	A0A3M6UDC7	pdam_00012625	44 kDa	0.094	1.18133	3.24522	0.8317
82	Alpha-actinin, sarcomeric OS=Pocillopora damicornis OX=46731 GN=pdam_00002880 PE=3 SV=1	A0A3M6U9E3	pdam_00002880	94 kDa	0.094	1.18091	3.35305	0.7684
83	procollagen-proline 4-dioxygenase OS=Pocillopora damicornis OX=46731 GN=pdam_00017791 PE=3 SV=1	A0A3M6UNQ4	pdam_00017791	63 kDa	0.3	0.673371
84	Laminin subunit beta-1 (Fragment) OS=Pocillopora damicornis OX=46731 GN=pdam_00019343 PE=4 SV=1	A0A3M6V0N9	pdam_00019343	183 kDa	0.3	0.673371
85	Ig-like domain-containing protein OS=Pocillopora damicornis OX=46731 GN=pdam_00021844 PE=4 SV=1	A0A3M6TNB8	pdam_00021844	58 kDa	0.16	0.689591
86	G_PROTEIN_RECEP_F1_2 domain-containing protein OS=Pocillopora damicornis OX=46731 GN=pdam_00010017 PE=4 SV=1	A0A3M6T5E5	pdam_00010017	172 kDa	0.16	0.689591
87	PDDEXK_1 domain-containing protein OS=Pocillopora damicornis OX=46731 GN=pdam_00016059 PE=4 SV=1	A0A3M6TW03	pdam_00016059	38 kDa	0.088	0.701255	-2.63615	-0.4818
88	PDZ domain-containing protein 2 OS=Pocillopora damicornis OX=46731 GN=pdam_00000769 PE=4 SV=1	A0A3M6TV70	pdam_00000769	403 kDa	0.3	1.1059	-3.69632	-0.4818
89	Fibropellin-1 OS=Pocillopora damicornis OX=46731 GN=pdam_00011525 PE=4 SV=1	A0A3M6UM76	pdam_00011525	528 kDa	0.21	0.679278
90	Cytosolic carboxypeptidase-like protein 5 OS=Pocillopora damicornis OX=46731 GN=pdam_00010249 PE=3 SV=1	A0A3M6TB07	pdam_00010249	229 kDa	0.57	0.21796
91	vesicle-fusing ATPase OS=Pocillopora damicornis OX=46731 GN=pdam_00022400 PE=4 SV=1	A0A3M6UGG9	pdam_00022400	89 kDa	0.21	0.580945
92	CitMHS domain-containing protein OS=Pocillopora damicornis OX=46731 GN=pdam_00012562 PE=4 SV=1	A0A3M6TU80	pdam_00012562	60 kDa	0.57	0.21796
93	Protein kinase domain-containing protein OS=Pocillopora damicornis OX=46731 GN=pdam_00014023 PE=4 SV=1	A0A3M6V075	pdam_00014023	86 kDa	0.3	0.673371
94	Integrin_alpha2 domain-containing protein OS=Pocillopora damicornis OX=46731 GN=pdam_00008171 PE=3 SV=1	A0A3M6TCJ8	pdam_00008171	112 kDa	0.3	0.673371
95	Ras-like protein 2 OS=Pocillopora damicornis OX=46731 GN=pdam_00006645 PE=4 SV=1	A0A3M6TKM7	pdam_00006645	22 kDa	0.094	1.18091	3.35305	0.7684
96	Gelsolin-like protein 1 OS=Pocillopora damicornis OX=46731 GN=pdam_00008586 PE=4 SV=1	A0A3M6U7U8	pdam_00008586	38 kDa	0.21	0.580945
97	MFS domain-containing protein (Fragment) OS=Pocillopora damicornis OX=46731 GN=pdam_00019494 PE=4 SV=1	A0A3M6UHY8	pdam_00019494	43 kDa	0.3	0.673371
98	Trichohyalin-like (Fragment) OS=Pocillopora damicornis OX=46731 GN=pdam_00019313 PE=4 SV=1	A0A3M6V288	pdam_00019313	92 kDa	0.21	0.679278
99	ING domain-containing protein OS=Pocillopora damicornis OX=46731 GN=pdam_00004651 PE=4 SV=1	A0A3M6UCB8	pdam_00004651	62 kDa	0.21	0.679278
100	Unspecific monooxygenase OS=Pocillopora damicornis OX=46731 GN=pdam_00023281 PE=3 SV=1	A0A3M6UWA6	pdam_00023281	59 kDa	0.3	1.1059	-3.69632	-0.4818
101	Kazal-like domain-containing protein OS=Pocillopora damicornis OX=46731 GN=pdam_00016840 PE=4 SV=1	A0A3M6TJ38	pdam_00016840	114 kDa	0.3	0.673371
102	Serine/threonine-protein phosphatase OS=Pocillopora damicornis OX=46731 GN=pdam_00014622 PE=3 SV=1	A0A3M6V090	pdam_00014622	25 kDa	0.21	0.580945
